# Supplementary material for: The impact of obesity and adiponectin signaling in patients with renal cell carcinoma: A potential mechanism for the “obesity paradox”
Source: PLoS One. 2017 Feb 8;12(2):e0171615. doi: 10.1371/journal.pone.0171615 (PMC5298294; doi:10.1371/journal.pone.0171615)
Supplement: S1 Table — (XLS) [file pone.0171615.s004.xls]

## Sheet: sheet
S1 Table The impact of BMI, serum total adiponectin levels, AdipoR1/R2 expression, and AdipoR1 protein levels on RCC aggressiveness and patient survival
Category	Serum total adiponectin	Serum total adiponectin ( median)	IHC intensity score	IHC 2 groups	Gender	AdipoR1 mRNA (Tumor)	AdipoR2 mRNA (Tumor)	AdipoR1 mRNA (Normal)	AdipoR2 mRNA (Normal)	Height	Body weight	BMI	BMI (median)	BMI (o:normal, 1:overweight and obese)	BMI 3 groups	Age	Age (median)	Clinical N	Clinical M	Radiographic tumor size	Tumor size (4cm)	Tumor size (7cm)	Pathologic T stage (0:1-2, 1:3-4)	Histology (1:RCC, 2:Non-clear)	Fuhrman grade (0:1-2, 1:3-4)	Pathologic N stage (0:0+x, 1:1+2)	Death	Cancer specific death	Period (m)
1					0	0.0802141	0.0107464	0.143091	0.0203335	161.3	49.9	19.1793	1	0	0	51	0	0	0	4.5	2	1	0	1	0	0	0	0	104.633
1					1	0.0712977	0.0043644	0.144586	0.0202631	151.5	47.6	20.7387	1	0	0	52	0	0	0	1.5	1	1	0	1	0	0	0	0	104
1					0	0.0329175	0.00604518	0.0593339	0.00704102	172	61.5	20.7883	1	0	0	73	1	0	0	4.3	2	1	0	1	0	0	0	0	16.3333
1					1	0.0372917	0.00353273	0.123279	0.0114382	157	52	21.0962	1	0	0	76	1	1	1	15	2	2	1	1	1	1	1	1	6.06667
1					1	0.0691082	0.0109722	0.0947323	0.00900536	148	51	23.2834	2	0	0	73	1	0	0	10	2	2	1	1	0	0	0	0	3.76667
1					1	0.0595399	0.00765172	0.115824	0.0172173	158	42	16.8242	1	0	0	79	1	0	0	7.5	2	2	0	1	1	0	0	0	1.13333
1					0	0.0571145	0.00849012	0.0880825	0.0103444	163	68	25.5937	2	1	1	73	1	0	0	7	2	2	0	1	0	0	0	0	116.333
1					0	0.0877778	0.00608722	0.0950612	0.00999207	170	67	23.1834	2	0	0	75	1	0	0	2	1	1	0	1	0	0	0	0	23.5
1					0	0.0660636	0.00680118	0.108819	0.00916277	165	61	22.4059	1	0	0	74	1	1	1	7.8	2	2	0	1	1	1	0	0	1.06667
1					1	0.0658351	0.00797666	0.0720429	0.00792156	148	60	27.3923	2	1	1	74	1	0	0	8	2	2	0	1	0	0	0	0	0
1					1	0.0523742	0.00632377	0.110338	0.0128241	149	44	19.8189	1	0	0	77	1	0	1	11	2	2	1	1	1	0	0	0	35.4667
1					1	0.0793844	0.00951883	0.075363	0.00985451	150	56.9	25.2889	2	1	1	62	0	0	0	1.5	1	1	0	1	0	0	0	0	87.8
1					0	0.062717	0.00878952	0.104386	0.00929068	155	64	26.6389	2	1	1	64	0	0	0	4.2	2	1	0	1	0	0	0	0	94.9667
1					0	0.0336092	0.00431926	0.101532	0.0144278	不明	66.4					69	1	0	0	5	2	1	1	1	1	0	0	0	1.93333
1					1	0.0475306	0.00925854	0.036272	0.018136	147.5	44.8	20.5918	1	0	0	68	0	1	0	6.5	2	1	1	1	1	0	0	0	2.43333
1					0	0.0483614	0.0124303	0.0766803	0.0120068	150	47	20.8889	1	0	0	77	1	1	0	7	2	2	0	1	1	0	0	0	0.433333
1					0	0.073812	0.00641204	0.0647041	0.00739108	157	62	25.1532	2	1	1	79	1	0	0	4.5	2	1	0	1	0	0	0	0	0.933333
1					0	0.0310341	0.00372124	0.0540336	0.00711461	152	55	23.8054	2	0	0	80	1	0	0	7.5	2	2	0	1	0	0	0	0	34.8
1					0	0.0448111	0.00916277	0.0401071	0.00405804	169	85	29.7609	2	1	1	56	0	0	0	3	1	1	0	1	0	0	0	0	24.4333
1					0	0.0516531	0.00619363	0.0833312	0.0100616	161.5	50.4	19.3235	1	0	0	69	1	0	1	10.5	2	2	1	1	1	0	0	0	30.1667
1					1	0.0804926	0.00988872	0.176165	0.0185171	144.5	39.1	18.7258	1	0	0	77	1	0	0	3	1	1	0	2	0	0	0	0	82.3
1					0	0.058517	0.00641204	0.0758872	0.00828662	175.8	65	21.0318	1	0	0	62	0	0	1	6.5	2	1	0	1	1	0	1	1	5.06667
1					0	0.0638133	0.00694408	0.140632	0.0189718	176.4	70.2	22.56	1	0	0	53	0	0	0	3.5	1	1	0	1	0	0	0	0	88.1
1					0	0.0277763	0.00479252	0.104748	0.0154634	161	57	21.9899	1	0	0	75	1	0	0	4	2	1	0	1	0	0	0	0	0.3
1					0	0.0268302	0.00670754	0.099098	0.0072641	169	75	26.2596	2	1	1	83	1	0	0	2.5	1	1	0	1	0	0	0	0	1.13333
1					0	0.108819	0.00817254	0.0813339	0.0102374	162	84.6	32.2359	2	1	2	56	0	0	0	4	2	1	0	1	0	0	1		28
1					0	0.0332616	0.00378629	0.115423	0.0151452	162.2	59.7	22.692	1	0	0	67	0	0	0	5.8	2	1	0	1	0	0	0	0	79.1
1					0	0.0625	0.00612956	0.140146	0.0158431	162.2	61.8	23.4902	2	0	0	75	1	0	0	2.5	1	1	0	1	0	0	0	0	82.0667
1					1	0.0973956	0.00628009	0.120324	0.0177628	149.7	57.3	25.5688	2	1	1	45	0	0	0	5.5	2	1	0	1	0	0	0	0	76.8
1					1	0.0633725	0.00647906	0.108819	0.0132763	147	88.4	40.9089	2	1	2	57	0	0	0	6.5	2	1	0	1	0	0	0	0	23.6
1					0	0.0232762	0.00418662	0.0638133	0.0118006	153.7	76	32.1711	2	1	2	71	1	0	0	5	2	1	0	1	0	0	0	0	28.2
1					0	0.0216423	0.00264962	0.0490365	0.00565993	162.5	70.1	26.5467	2	1	1	66	0	0	0	3.3	1	1	0	1	0	0	0	0	83.8
1					1	0.0252951	0.0438889	0.0616395	0.00900536	135.2	50.9	27.8461	2	1	1	79	1	0	1	4.8	2	1	0	1	0	0	0	0	1.23333
1					1	0.0380753	0.0121323	0.0691082	0.0123017	146	59	27.6787	2	1	1	66	0	0	0	3.5	1	1	0	1	1	0	0	0	62.1
1					0	0.052556	0.00814426	0.0810525	0.0130935	180.1	95.2	29.3501	2	1	1	57	0	0	0	6	2	1	1	1	1	0	0	0	83.9
1	9.8	1	9	1	0					176.4	76.4	24.5525	2	0	0	52	0	0	0	3	1	1	0	1	0	0	0	0	26
1	13	1	1	0	0	0.0625	0.0113199	0.0658351	0.0073655	169	59.3	20.7626	1	0	0	70	1	1	1	5.5	2	1	1	1	1	1	1	1	3.46667
1			4	0	1	0.0211969	0.00598265	0.0536603	0.0111254	144.5	51.8	24.8081	2	0	0	74	1	0	0	3	1	1	0	1	1	0	0	0	0.533333
1			9	1	0	0.0561333	0.00711461	0.0658351	0.0105253	159.2	52.8	20.8328	1	0	0	75	1	1	1	4.5	2	1	0	2	1	1	1	1	3.56667
1					0	0.0480273	0.00479252	0.137738	0.0099575	171.8	73.9	25.0379	2	1	1	57	0	0	0	9.7	2	2	1	1	0	0	0	0	78.6667
1	9.8	1	1	0	1	0.0507658	0.0111254	0.105843	0.0236011	130.2	42.9	25.3067	2	1	1	75	1	0	0	3	1	1	0	1	0	0	0	0	0.766667
1	17.6	1	1	0	1	0.0782915	0.00965171	0.0883883	0.00822938	160	55.4	21.6406	1	0	0	60	0	0	0	2.8	1	1	0	2	0	0	1	1	50.7
1	8	0	2	0	1	0.0336092	0.00499604	0.062717	0.0106353	160	63.6	24.8438	2	0	0	59	0	2	1	9.3	2	2	0	1	1	0	1	1	35.2
1			0	0	0	0.0186459	0.00461325	0.049721	0.00757258	162.6	63.3	23.9421	2	0	0	83	1	0	0	9	2	2	1	1	1	0	0	0	73.6
1	16.6	1	4	0	1	0.0413778	0.004044	0.073812	0.0093553	142.2	36.9	18.2485	1	0	0	93	1	0	0	4	2	1	0	1	0	0	0	0	8.83333
1			6	1	0	0.0927827	0.00860863	0.0475306	0.00718897	166	57	20.6852	1	0	0	49	0	0	0	2	1	1	0	2	0	0	0	0	75.9667
1	7	0	1	0	0	0.058517	0.00778547	0.0774817	0.00978644	161.3	71.7	27.5582	2	1	1	78	1	0	0	2.2	1	1	0	1	0	0	0	0	44.8667
1			2	0	1	0.0208328	0.0011335	0.0360214	0.00469389	149.5	40.4	18.0759	1	0	0	62	0	2	0	7.6	2	2	1	1	1	1	1	1	6.63333
1	3.8	0	1	0	0	0.07966	0.00706546	0.0908733	0.0128686	155	57.4	23.8918	2	0	0	73	1	0	0	5	2	1	0	1	0	0	0	0	0.966667
1	3.2	0	2	0	0	0.0354026	0.00430432	0.140146	0.0118415	162.4	68.9	26.1245	2	1	1	47	0	0	0	3.8	1	1	0	1	0	0	0	0	74.6333
1	16	1	1	0	1	0.0486978	0.0187756	0.135372	0.0207607	154	43.6	18.3842	1	0	0	57	0	2	1	12	2	2	1	1	1	1	1	1	2.86667
1	24	1	6	1	1	0.0240137	0.036906	0.109197	0.017337	140.5	54.4	27.5579	2	1	1	83	1	0	0	11	2	2	0	1	0	0	0	0	11.1333
1	5.6	0	3	0	0	0.0527385	0.0130482	0.0880825	0.00929068	138.1	59	30.936	2	1	2	76	1	0	0	3.9	1	1	0	1	0	0	0	0	72.7
1	4.6	0	4	0	0	0.0218685	0.00891222	0.066293	0.0245183	177.5	84.7	26.8836	2	1	1	44	0	0	0	2.2	1	1	0	1	0	0	0	0	2.56667
1	16.8	1	2	0	1	0.0355255	0.0224833	0.0902456	0.0197774	137.5	46.6	24.6479	2	0	0	80	1	0	0	5.6	2	1	1	1	0	0	0	0	11.9667
1	26.8	1	4	0	0	0.0452794	0.0140333	0.0352801	0.0145282	154.5	58.5	24.5075	2	0	0	56	0	0	0	6.5	2	1	0	1	0	0	0	0	68.1
1	5.8	0	3	0	0	0.052193	0.0155171	0.0715453	0.0204041	168.9	62	21.7336	1	0	0	76	1	0	0	4.5	2	1	0	1	0	0	0	0	0.9
1	9	1	2	0	1	0.0270168	0.0109343	0.0844944	0.0310341	162	85	32.3884	2	1	2	42	0	0	0	4.4	2	1	0	1	0	0	0	0	13.6333
1	10.4	1	2	0	1					144.1	59.8	28.7987	2	1	1	75	1	0	0	2	1	1	0	1	0	0	0	0	2.93333
1	9	1	2	0	0	0.0236831	0.00878952	0.052193	0.0158431	163.5	77.1	28.8416	2	1	1	55	0	0	0	2.5	1	1	0	1	0	0	0	0	71.3667
1	5.4	0	6	1	0	0.052193	0.019709	0.115023	0.0177628	159.4	56.2	22.1187	1	0	0	68	0	0	0	3.1	1	1	0	1	0	0	0	0	60.1333
1	8.8	1	4	0	0	0.0160643	0.00405804	0.0836205	0.0124303	170	66.2	22.9066	1	0	0	71	1	0	0	2.8	1	1	0	1	0	0	0	0	69.9667
1	7.8	0	2	0	0	0.0426888	0.0174576	0.0555527	0.00641204	167.5	52.5	18.7124	1	0	0	44	0	0	0	7.8	2	2	0	1	0	0	0	0	68.6
1	7.2	0	3	0	1	0.0138401	0.00334217	0.0880825	0.0164018	155	58.4	24.308	2	0	0	67	0	0	0	3.5	1	1	0	1	0	0	0	0	59.9
1			6	1	0					158	63.6	25.4767	2	1	1	76	1	0	0	4	2	1	0	2	0	0	0	0	0.4
1			2	0	0	0.0595399	0.00590028	0.0970586	0.0157337	171.3	80.8	27.5357	2	1	1	38	0	1	1	3	1	1	0	2	0	1	0	0	67.5
1	5.4	0	2	0	0	0.0253829	0.0052809	0.108819	0.013139	160.5	66.5	25.815	2	1	1	75	1	0	0	2.8	1	1	0	1	0	0	0	0	79.8333
1	9.8	1	2	0	1					148.6	42.1	19.0653	1	0	0	76	1	0	0	2.5	1	1	0	1	0	0	0	0	0.633333
1	4	0	9	1	0					166.1	76.3	27.6557	2	1	1	57	0	0	0	2	1	1	0	1	0	0	0	0	84.4667
1	13.6	1	4	0	0	0.0144779	0.00585953	0.0633725	0.0183255	160.5	56.8	22.0495	1	0	0	71	1	0	0	4	2	1	1	1	0	0	1		11.8667
1	8.4	0	2	0	0	0.0451228	0.00689612	0.0842021	0.0136496	167.3	69.7	24.9024	2	0	0	62	0	0	0	3.5	1	1	0	1	0	0	0	0	60.0667
1			3	0	0	0.0911888	0.011164	0.0635925	0.0112028	165.4	64.2	23.4673	2	0	0	74	1	0	0	3	1	1	1	2	1	0	0	0	0.433333
1	2.8	0	1	0	0	0.0308198	0.00510101	0.0960547	0.010202	169	80.5	28.1853	2	1	1	52	0	0	0	7	2	2	1	1	0	0	0	0	63.6667
1	6.2	0	4	0	0					175.7	65.7	21.2825	1	0	0	50	0	0	0	5	2	1	0	1	0	0	0	0	62.8333
1	8.2	0	1	0	0	0.033843	0.0134151	0.0547879	0.0214928	157.4	72.6	29.304	2	1	1	79	1	0	0	8.2	2	2	0	1	0	0	0	0	30.8333
1			2	0	1					152.6	44.4	19.0666	1	0	0	63	0	0	0	0.3	1	1	0	2	0	0	0	0	61.7
1	10	1	2	0	1	0.0234381	0.00988872	0.0343154	0.0130482	152.8	41.25	17.6676	1	0	0	67	0	0	0	8	2	2	0	1	1	0	0	0	30.3
1	20.2	1	4	0	1	0.0287559	0.00621513	0.0437371	0.0159533	150.2	67	29.6985	2	1	1	58	0	0	0	14	2	2	1	1	1	0	0	0	60.0333
1	4	0	6	1	0					166.4	69.5	25.1003	2	1	1	53	0	0	0	6.5	2	1	0	1	0	0	0	0	71.2
1	18.2	1	6	1	0	0.0352801	0.00808801	0.0379436	0.00866851	160	43.1	16.8359	1	0	0	75	1	0	0	6	2	1	0	1	0	0	0	0	0.3
1	5.4	0	3	0	1	0.0396922	0.0109343	0.0547879	0.0167465	154.3	60.1	25.2431	2	1	1	70	1	0	0	5.5	2	1	0	1	0	0	0	0	56.8333
1	13.4	1	6	1	1	0.0490365	0.0209777	0.0688691	0.0210505	122.7	55.7	36.997	2	1	2	76	1	0	0	2.8	1	1	0	1	0	0	0	0	60.9667
1	5.6	0	6	1	0	0.0201232	0.0065695	0.0691082	0.0245183	171	71.9	24.5888	2	0	0	56	0	0	0	2.5	1	1	0	1	0	0	0	0	12
1	6.6	0	4	0	0	0.0412346	0.0129133	0.0473661	0.0201232	167.9	60.6	21.4967	1	0	0	60	0	0	1	5	2	1	1	1	1	0	1	1	12.3667
1	7.2	0	8	1	0	0.0207607	0.00739108	0.0593339	0.0209051	168.5	64.9	22.8584	1	0	0	60	0	0	0	4	2	1	0	1	1	0	0	0	53.5
1	9.6	1	2	0	0					165.5	63.4	23.1469	2	0	0	77	1	0	0	3.5	1	1	0	1	0	0	0	0	1.86667
1			2	0	0					168.8	65.2	22.8825	1	0	0	52	0	0	1	13.5	2	2	1	1	1	0	0	0	50.8333
1	8.6	0	3	0	0	0.0137922	0.00496153	0.0478612	0.00759887	153	57.6	24.6059	2	0	0	57	0	0	0	4	2	1	0	1	1	0	0	0	99.1667
1	31.4	1	6	1	1	0.0370341	0.0159533	0.0402463	0.0168046	152	43.7	18.9145	1	0	0	54	0	0	0	8	2	2	0	1	0	0	0	0	101.2
1	12.4	0	3	0	1					152.5	77.7	33.4104	2	1	2	69	1	0	0	3.6	1	1	0	1	0	0	0	0	114.233
1	2.8	0	4	0	0	0.0314674	0.0128241	0.0341967	0.0115577	168.4	75	26.45	2	0	1	47	0	0	0	2.7	1	1	0	1	0	0	0	0	104.6
1	18.4	1	6	1	0	0.0358968	0.00843147	0.0224056	0.00687226	162.8	44.6	16.83	1	0	0	76	1	0	1	13	2	2	1	1	1	0	1	1	58.3667
1	14.4	1	6	1	1	0.0265527	0.00567958	0.0717936	0.0137445	166	57.6	20.9029	1	0	0	27	0	1	0	13	2	2	1	1	1	1	1	1	10.1667
1					0	0.0366511	0.0101316	0.0591286	0.0125602	166.4	90.4	32.6484	2	0	2	75	1	0	0	7	2	2	0	1	0	0	0	0	18.9333
1	16.8	1	12	1	0	0.0366511	0.0101316	0.0591286	0.0125602	154.7	55.5	23.1906	2	0	0	75	1	0	0	4.3	2	1	0	1	0	0	0	0	0.4
1	7.8	0	4	0	0	0.0250334	0.00820091	0.0307131	0.00885066	141	39.9	20.0694	1	1	0	80	1	2	1	8	2	2	1	1	1	1	1	1	1.53333
1	23	1	3	0	1	0.0153566	0.00775854	0.0463914	0.0198461	146.9	61.8	28.6381	2	0	1	70	1	0	0	7.5	2	2	0	1	0	0	0	0	39.6333
1	11.6	1	6	1	0	0.0395549	0.00467765	0.023357	0.0056993	156.6	55.1	22.4682	1	1	0	61	0	0	1	7	2	2	1	1	1	1	0	0	3.93333
1	3.4	0	4	0	0	0.03983	0.00932294	0.0672184	0.0180107	155.2	60.4	25.0757	2	0	1	75	1	0	0	11	2	2	0	1	0	0	0	0	43.8
1	5.8	0	12	1	0	0.042101	0.00891222	0.075363	0.017579	170.2	65	22.4385	1	0	0	57	0	0	0	2	1	1	0	1	0	0	0	0	2.03333
1					0					152.1	53.3	23.0393	1	0	0	57	0	1	0	10	2	2	0	1	1	0	0	0	2.7
1	2.8	0	1	0	0					165.4	59.5	21.7493	1	0	0	51	0	0	0	2	1	1	0	1	0	0	0	0	0.9
1	10.6	1	6	1	0	0.0485293	0.013139	0.0791098	0.0185814	181	73.3	22.3742	1	0	0	59	0	0	0	1.7	1	1	0	1	0	0	0	0	12
1	8.2	0	8	1	0	0.0275845	0.00767829	0.0625	0.0166885	170	64.7	22.3875	1	0	0	64	0	0	0	3.5	1	1	0	1	0	0	0	0	42.7667
1	11.4	1	12	1	0					171.2	55.8	19.0382	1	0	0	22	0	0	0	3.5	1	1	0	1	1	0	0	0	2.13333
1	7.6	0	4	0	0					163.3	54.3	20.3623	1	0	0	73	1	0	0	2.5	1	1	0	1	0	0	0	0	0.866667
1	43.4	1	6	1	0	0.00496153	0.000331202	0.0683934	0.0180733	166.5	48.8	17.6032	1	1	0	83	1	0	0	7	2	2	0	1	0	0	0	0	9.7
1	7.8	0	9	1	0	0.0284584	0.0113986	0.075363	0.0165732	164.4	73.2	27.0837	2	0	1	57	0	1	1	9	2	2	1	1	1	1	1	1	35.2333
1	8	0	2	0	0	0.0303955	0.0104526	0.091823	0.0183255	187.9	75.6	21.4125	1	0	0	55	0	0	0	2.6	1	1	0	1	0	0	0	0	32.6667
1	16	1	4	0	1	0.034674	0.00489322	0.0440413	0.00843147	139.6	39	20.0122	1	0	0	81	1	0	0	5.8	2	1	0	1	1	0	0	0	13.3
1	9.6	1	6	1	0	0.0292585	0.00828662	0.0504151	0.0165732	160.2	56.8	22.1321	1	0	0	54	0	0	0	6	2	1	0	1	1	0	0	0	37.6667
1			8	1	0	0.017277	0.00469389	0.0824692	0.01418	169.8	53.8	18.6598	1	0	0	79	1	0	0	6	2	1	1	2	1	0	0	0	36.8667
1	5	0	6	1	0	0.017277	0.00469389	0.0824692	0.01418	166.2	60.5	21.9025	1	0	0	61	0	1	1	6.5	2	1	0	1	1	0	0	0	37.9
1	34.6	1	0	0	0	0.0112417	0.00102157	0.0340784	0.00223579	168.6	59.8	21.0371	1	0	0	71	1	0	0	6	2	1	0	1	1	0	0	0	4.06667
1	9	1	4	0	0	0.032352	0.00699238	0.0435857	0.00866851	174	65.9	21.7664	1	0	0	39	0	0	0	4	2	1	0	1	0	0	0	0	20.6
1	7.4	1	9	1	0					172.5	70.2	23.5917	2	0	0	70	1	0	0	11	2	2	1	1	1	0	0	0
1	22.2	1	9	1	0	0.0285572	0.00885066	0.0824692	0.0242647	163.8	43	16.0266	1	0	0	79	1	0	0	9	2	2	0	1	0	0	0	0	14.6
1			1	0	1					154.2	43.1	18.1263	1	0	0	60	0	0	0	4.8	2	1	0	1	0	0	0	0	28.7
1	6	0	2	0	0	0.0432847	0.00632377	0.0960547	0.0187106	159	61.3	24.2475	2	0	0	64	0	0	0	6	2	1	1	1	0	0	0	0	35.8333
1	5	0	1	0	0	0.0378123	0.00945308	0.0970586	0.0250334	164.9	62.5	22.9847	1	0	0	40	0	0	0	2	1	1	0	1	0	0	0	0	12.5333
1	15.8	0	1	0	0					159.9	46	17.9912	1	0	0	69	1	0	0	5.3	2	1	0	1	1	0	0	0	3.26667
1	13.8	1	6	1	1	0.0112807	0.00333061	0.0824692	0.0169802	158.5	58.4	23.2463	2	0	0	58	0	0	0	2.8	1	1	1	1	1	0	0	0	32.2667
1	21.2	1	4	0	0	0.0614263	0.0136024	0.0198461	0.00694408	163.2	56.4	21.1757	1	0	0	68	0	0	0	5.2	2	1	1	1	1	0	0	0	31.4333
1	11.2	0	6	1	0					168	64.8	22.9592	1	0	0	73	1	0	0	3	1	1	0	1	0	0	0	0	35.1667
1	2.8	0	2	0	0	0.0370341	0.0108212	0.0871715	0.0217175	156.5	57	23.2727	2	0	0	72	1	0	0	9	2	2	0	1	0	0	0	0	30
1	8.8	1	6	1	1	0.0313585	0.036906	0.0756246	0.01612	159.1	51.1	20.1874	1	0	0	39	0	0	0	2	1	1	0	1	1	0	0	0	30.1333
1	6.6	1	4	0	0	0.0412346	0.00929068	0.109197	0.0116785	172	73.6	24.8783	2	0	0	40	0	0	0	2	1	1	0	1	0	0	0	0	33.2333
1			6	1	1	0.0409498	0.0124734	0.0540336	0.0136024	149.6	51.3	22.9221	1	0	0	74	1	0	0	4	2	1	0	2	0	0	0	0	30.2667
1	4.2	0	4	0	1	0.0409498	0.0124734	0.0540336	0.0136024	158.5	52.7	20.9774	1	0	0	60	0	0	0	5	2	1	0	1	0	0	0	0	31.1
