# Supplementary material for: The impact of obesity and adiponectin signaling in patients with renal cell carcinoma: A potential mechanism for the “obesity paradox”
Source: PLoS One. 2017 Feb 8;12(2):e0171615. doi: 10.1371/journal.pone.0171615 (PMC5298294; doi:10.1371/journal.pone.0171615)
Supplement: S2 Table — (XLSX) [file pone.0171615.s005.xlsx]

## Sheet: Sheet1
S2 Table. Adjusted multivariate analyses of CSS in patients with surgically-treated RCC
	HR	95% CI	p value
BMI (< median =23.1 vs ≥ median)	7.19	1.588-32.565	0.01
Radiographic tumor size (≥7cm vs <7cm)	4.527	1.478-13.868	0.008
BMI (< median =23.1 vs ≥ median)	7.147	1.560-32.751	0.011
Clinical T stage (≥ 3 vs ≤ 2)	8.145	2.639-25.138	<0.001
BMI (< median =23.1 vs ≥ median)	3.582	0.757-16.939	0.108
Clinical M stage (1 vs 0)	20.314	5.343-77.232	<0.001
BMI (< median =23.1 vs ≥ median)	7.136	1.551-32.827	0.012
Pathologic T stage (≥ 3 vs ≤ 2)	8.934	2.713-29.418	<0.001
BMI (< median =23.1 vs ≥ median)	14.239	2.187-92.716	0.005
Pathologic N stage (1-2 vs 0 and x)	69.386	13.756-349.986	<0.001
BMI (< median =23.1 vs ≥ median)	4.547	0.939-22.013	0.06
Fuhrman grade (≥ 3 vs ≤ 2)	29.357	3.701-232.878	0.001
