# Supplementary material for: The impact of obesity and adiponectin signaling in patients with renal cell carcinoma: A potential mechanism for the “obesity paradox”
Source: PLoS One. 2017 Feb 8;12(2):e0171615. doi: 10.1371/journal.pone.0171615 (PMC5298294; doi:10.1371/journal.pone.0171615)
Supplement: S3 Table — (XLS) [file pone.0171615.s006.xls]

## Sheet: Sheet1
S3 Table. Adiponectin levels in medium conditioned with perinephric adipose tissue obtained from surgically-treated RCC patients
Category	Adiponectin level in culture medium	Height	Body weight	BMI	BMI category (0:normal, 1: overweight, 2: obese)	Subject (0:control, 1:RCC)	Pathologic T stage (0:1-2, 1: 3-4)	Fuhrman grade (0:1-2, 1:3-4)
1	49.885	149	43.2	19.4586	0	0
1	28.0971	165.2	78.7	28.8373	1	1	1	0
1	103.901	156.9	53.3	21.6512	0	0
1	68.6225	157.6	62.2	25.0425	1	1	0	0
1	75.3722	155.6	62.6	25.8556	1	0
1	272.15	178.6	70.5	22.1017	0	0
1	59.2848	152.4	42	18.0834	0	1	0	1
1	201.181	159	65	25.711	1	0
1	307.195	179.1	65.1	20.295	0	0
1	207.051	169	89.6	31.3715	2	0
1	73.6915	146.7	74.2	34.4781	2	0
1	218.611	156.4	49.3	20.1546	0	0
1	219.056	163.5	62.1	23.2304	0	1	0	0
1	186.188	155.3	46.6	19.3216	0	0
1	322.469	156.6	57.5	23.4468	0	0
1	183.795	170	76	26.2976	1	0
1	30.2581	160.9	62.2	24.0258	0	1	0	0
1	238.558	143.6	77.6	37.6316	2	0
1	260.31	170	78	26.9896	1	1	0	0
1	342.257	154.8	50.2	20.9489	0	1	0	0
1	323.575	168.1	67	23.7104	0	0
1	341.283	164	58.4	21.7133	0	0
1	183.173	140	53	27.0408	1	0
1	290.681	164.8	64.7	23.8226	0	1	0	0
1	226.402	158.8	61.5	24.3879	0	1	1	0
1	317.602	155.6	61.7	25.4839	1	0
1	252.973	150	63.1	28.0444	1	1	0	0
1	243.503	164	60.6	22.5312	0	0
1	331.664	167.9	64.1	22.7382	0	1	0	0
1	225.246	173.2	86.9	28.9684	1	1	0	0
1	245.842	176.5	72.3	23.2086	0	0
1	283.593	158.7	57	22.6319	0	1	1	1
1	283.425	153.4	51.3	21.8005	0	1	1	1
1	223.254	152	62.5	27.0516	1	0
1	214.645	150.1	52.6	23.3466	0	1	0	1
1	297.929	152	57.8	25.0173	1	1	0	0
1	128.588	176.9	113.7	36.3333	2	1	0	0
1	175.285	166.4	70.4	25.4253	1	1	0	0
1	123.608	166.4	67.4	24.3418	0	1	0	0
1	324.496	162.2	71.6	27.2152	1	0
1	158.477	164.4	59.8	22.1257	0	1	0	0
1	104.586	162.6	71.9	27.1949	1	0
1	211.435	160	74.1	28.9453	1	0
1	103.492	169.4	54.7	19.0617	0	1	0	0
1	126.907	167.2	72	25.7549	1	1	0	0
1	68.7203	161.5	64.7	24.8061	0	1	0	0
1	23.5706	159.5	51.8	20.3614	0	1	1	1
1	230.955	155.2	54.6	22.6678	0	1	0	0
1	112.225	172.4	81.2	27.3201	1	1	0	0
1	98.2094	185.8	110.8	32.0958	2	1	1	1
1	179.287	164	55	20.4491	0	0
1	98.9742	166.6	71.8	25.8687	1	1	0	0
1	61.2946	173.2	81.1	27.0349	1	1	0	1
1	167.726	159.1	65	25.6787	1	0
1	236.895	155.6	39.5	16.3147	0	0
1	181.572	162.5	51.2	19.3893	0	0
1	330.965	156.8	62.4	25.38	1	1	0	0
1	167.308	169.4	73.6	25.6479	1	0
1	338.558	160.5	58	22.5153	0	1	0	1
1	199.376	147.4	61	28.076	1	0
1	104.728	153.5	49.1	20.8384	0	1	1	1
1	115.942	167.5	66.3	23.6311	0	0
1	241.28	154.6	59	24.685	0	1	0	0
1	191.95	161.5	60.9	23.3492	0	1	0	0
1	235.224	165.2	62	22.7181	0	0
1	303.274	154.9	44.7	18.6296	0	0
1	123.768	165.6	73.2	26.6926	1	0
1	234.957	159	55	21.7555	0	0
1	135.729	154.9	59.3	24.7145	0	1	0	0
1	121.936	166.3	65.7	23.7564	0	1	0	0
1	124.097	156	72.6	29.8323	1	0
1	139.873	174.8	90.3	29.5532	1	0
1	133.523	161.2	47.6	18.318	0	0
1	223.245	167.8	62.6	22.2326	0	0
1	260.31	146.8	64.6	29.9765	1	0
1	102.647	171	78.5	26.8459	1	1	0	1
1	179.162	166	59.8	21.7013	0	0
1	185.174	165	52.5	19.2837	0	1	0	1
