# Supplementary material for: The impact of obesity and adiponectin signaling in patients with renal cell carcinoma: A potential mechanism for the “obesity paradox”
Source: PLoS One. 2017 Feb 8;12(2):e0171615. doi: 10.1371/journal.pone.0171615 (PMC5298294; doi:10.1371/journal.pone.0171615)
Supplement: S4 Table — (XLSX) [file pone.0171615.s007.xlsx]

## Sheet: Sheet3
S4 Table. Table. Analysis of proliferation in RCC cell lines treated with exogenous adiponectin
Caki-2
adiponectin concentration (ng/ml)	0h	24h	48h
0	0.999265	1.66047	2.16109
0	0.98044	1.64734	2.27952
0	1.01887	1.76342	2.33933
0	1.00142	1.72557	2.32207
250	0.994324	1.86916	2.34691
250	1.03196	1.86618	2.35069
250	0.965449	1.60609	2.39072
250	1.00826	1.69093	2.05277
1000	0.977415	1.73025	2.40018
1000	0.97288	1.7112	2.42685
1000	1.05814	1.70594	2.66358
1000	0.991565	1.77995	2.68862
786-O
adiponectin concentration (ng/ml)	0h	24h	48h
0	1.02979	1.16662	2.11849
0	1.01936	1.1069	1.9338
0	0.950845	1.06518	2.07963
25	1.08716	1.09915	2.17895
25	1.11577	1.10862	1.98899
25	0.797069	1.1366	2.01928
250	0.935719	1.26631	2.78809
250	0.696353	1.28067	2.6899
250	1.12903	1.34189	2.67459
