# Supplementary material for: The impact of obesity and adiponectin signaling in patients with renal cell carcinoma: A potential mechanism for the “obesity paradox”
Source: PLoS One. 2017 Feb 8;12(2):e0171615. doi: 10.1371/journal.pone.0171615 (PMC5298294; doi:10.1371/journal.pone.0171615)
Supplement: S5 Table — (XLSX) [file pone.0171615.s008.xlsx]

## Sheet: Sheet3
S5 Table. Table Analysis of invasion in RCC cell lines treated with exogenous adiponectin
Caki-2
adiponectin concentration (ng/ml)	cell count
0	165
0	188
0	182
250	173
250	192
250	165
1000	181
1000	194
1000	179
786-O
adiponectin concentration (ng/ml)	cell count
0	3921
0	4198
0	4648
250	4207
250	3899
250	5232
1000	3811
1000	4217
1000	5531
