# Supplementary material for: The impact of obesity and adiponectin signaling in patients with renal cell carcinoma: A potential mechanism for the “obesity paradox”
Source: PLoS One. 2017 Feb 8;12(2):e0171615. doi: 10.1371/journal.pone.0171615 (PMC5298294; doi:10.1371/journal.pone.0171615)
Supplement: S6 Table — (XLSX) [file pone.0171615.s009.xlsx]

## Sheet: Sheet1
S6 Table. Table Analysis of migration in RCC cell lines treated with exogenous adiponectin
786-O
adiponectin (ng/ml)	0h	0h	0h	24h	24h	24h	Healing %1	Healing %2	Healing%3	Mean	SE
0	1051.3	1043.5	1078.2	425.3	609.09	588.4	40.4547	58.3699	54.5724	51.1323	4.45008
25	994.9	994.91	980.1	523.1	515.4	521	52.5781	51.8037	53.1578	52.5132	0.320277
250	808.8	799.5	830	398.9	425	413	49.32	53.1582	49.759	50.7457	0.990312
Caki-2
adiponectin (ng/ml)	0h	0h	0h	24h	24h	24h	Healing %1	Healing %2	Healing %3	Mean	SE
0	935.5	942.2	959.4	395.9	214.3	283	42.3196	22.7446	29.4976	31.5206	4.6872
500	1161.9	1141.8	1141.4	334.4	437	361	28.7804	38.2729	31.6278	32.8937	2.2963
1000	1118.8	1146.4	1123.8	371	321.8	325.6	33.1605	28.0705	28.9731	30.068	1.2803
