# Supplementary material for: The impact of obesity and adiponectin signaling in patients with renal cell carcinoma: A potential mechanism for the “obesity paradox”
Source: PLoS One. 2017 Feb 8;12(2):e0171615. doi: 10.1371/journal.pone.0171615 (PMC5298294; doi:10.1371/journal.pone.0171615)
Supplement: S7 Table — (XLS) [file pone.0171615.s010.xls]

## Sheet: Sheet1
S7 Table. The relationship between starvation-induced apoptosis and exogenous adiponectin stimulation in RCC cells
	786-O	Caki-2
Adiponectin (ng/ml)	sub-G0/G1 fraction (%)	sub-G0/G1 fraction (%)
0	7.94	6.57
0	8.2	6.92
0	9.02	6.78
25	7.79	3.79
25	7.41	3.59
25	6.48	3.66
250	7.04	3.59
250	7.18	3.39
250	5.43	3.48
