# Supplementary material for: The impact of obesity and adiponectin signaling in patients with renal cell carcinoma: A potential mechanism for the “obesity paradox”
Source: PLoS One. 2017 Feb 8;12(2):e0171615. doi: 10.1371/journal.pone.0171615 (PMC5298294; doi:10.1371/journal.pone.0171615)
Supplement: S8 Table — (XLS) [file pone.0171615.s011.xls]

## Sheet: Sheet1
S8 Table. The relationship between metformin-induced apoptosis and exogenous adiponectin stimulation in RCC cell lines
Caki-2
Category		late-apoptotic fraction (%)
1	control	8.73
1	control	7.42
2	control+Met 20	16.45
2	control+Met 20	17.41
3	control+Met 20+Adipo 250	10.23
3	control+Met 20+Adipo250	10.92
786-O
Category		late-apoptotic fraction (%)
1	control	15.46
1	control	12.82
2	control+Met 20	18.16
2	control+Met 20	22.17
3	control+Met 20+Adipo 250	15.77
3	control+Met 20+Adipo 250	15.77
Met: Metformin, Adipo: recombinant adiponectin
